# Supplementary material for: Analysis of vkorc1 polymorphisms in Norway rats using the roof rat as outgroup
Source: BMC Genet. 2010 May 24;11:43. doi: 10.1186/1471-2156-11-43 (PMC2896334; doi:10.1186/1471-2156-11-43)
Supplement: Additional file 1 — DNA nucleotide variation in the vkorc1 protein coding region. Shown are variable (polymorphic/divergent) amino acid positions (aa position) and variable nucleotide positions (nt position provided relative to the start codon) for the coding region (E1-E3) of vkorc1. Non-synonymous mutations are labeled as nucleotide change followed by resulting amino acid change. We provide the consensus amino acid and DNA sequences for the roof rat, as deduced from five genotypes (H1-H5) obtained by sequencing the specimens assigned, based on coat color, as two nominal subspecies R. rattus alexandrinus or R. r. frugivorus. The sequences of R. flavipectus and R. losea are provided. Note three polymorphisms in R. losea (Ser35Cys, Ser58Gly, Cys96Cys) are not depicted. Sequences reconstructed from SNP data for the published vkorc1 coding sequence [7] are shown as part of a group we call R. rattus/other Rattus and R. rattus-like and as R. norvegicus. The published sequence from R. norvegicus, as retrieved from GenBank and Ensembl, was used to aid identification of 'genuine' R. norvegicus sequences/SNPs. These groupings were defined based on phylogenetic analysis (Figure 3). The mouse sequence (M. musculus domesticus) is provided for reference. The bottom panel (ss#) lists the SNP accession numbers [7]. Note the Ser56Pro SNP was not published (Table 1 in [7]) but was reported as a SNP in R. norvegicus without referring to the source population analyzed. A SNP underlying the Leu120Gln variant has been published [11], but for a population not included in the previous study [7]. Sample origins are denoted as follows [7]: USA/Santa Cruz (USASan, n = 3), USA/Chicago (USAChi, n = 18) Argentina/Buenos Aires (ArgBA, n = 15), Azores/Terceira (AzoTer n = 5), Indonesia (Indo, n = 16), Thailand (Thailand, n = 2) England Cambridege/Essex (EngCam, n = 17), England/Norfolk (EngNor, n = 2), England/Gloucestershire (EngGlou, n = 1), England/Lincolnshire (EngLin, n = 2), England/Shropshire (EngShr, n = 2), [file 1471-2156-11-43-S1.XLS]

## Sheet: Sheet1
R. rattus	aa position	12				21				26				33				35				39				41				56				59				60				63				67
	consensus	Arg				Ala				Ala				Arg				Arg				Tyr				Ala				Ser				Trp				Gly				Phe				Glu
	nt position	34	35	36		61	62	63		76	77	78		97	98	99		103	104	105		115	116	117		121	122	123		166	167	168		175	176	177		178	179	180		187	188	189		199	200	201
	consensus	C	G	A		G	C	C		G	C	A		C	G	C		C	G	C		T	A	C		G	C	A/G		T	C	C		T	G	G		G	G	C/T		T	T	T		G	A	G
	H1	.	.	.		.	.	.		.	.	.		.	.	.		.	.	.		.	.	.		.	.	G		.	.	.		.	.	.		.	.	C		.	.	.		.	.	.
	H2	.	.	.		.	.	.		.	.	.		.	.	.		.	.	.		.	.	.		.	.	G		.	.	.		.	.	.		.	.	C		.	.	.		.	.	.
	H3	.	.	.		.	.	.		.	.	.		.	.	.		.	.	.		.	.	.		.	.	G		.	.	.		.	.	.		.	.	T		.	.	.		.	.	.
	H4	.	.	.		.	.	.		.	.	.		.	.	.		.	.	.		.	.	.		.	.	A		.	.	.		.	.	.		.	.	T		.	.	.		.	.	.
	H5	.	.	.		.	.	.		.	.	.		.	.	.		.	.	.		.	.	.		.	.	A		.	.	.		.	.	.		.	.	C		.	.	.		.	.	.
R. flavipectus		.	.	.		.	.	.		.	.	.		.	.	.		.	.	.		.	.	.		.	.	G		.	.	.		.	.	.		.	.	C		.	.	.		.	.	.
R. losea		.	.	.		.	.	.		.	.	.		.	.	.		.	.	.		.	.	.		.	.	A		.	.	.		.	.	.		.	.	C		.	.	.		.	.	.
R. rattus/ R. rattus like/ other Rattus	USASan [3]	.	.	.		.	.	.		.	.	.		.	.	.		.	.	.		.	.	.		.	.	G		.	.	.		.	.	.		.	.	C		.	.	.		.	.	.
	ArgBA [7]	.	.	.		.	.	.		.	.	.		.	.	.		.	.	.		.	.	.		.	.	G						A/Arg	.	.		.	.	C		.	.	.		.	.	.
	AzoTer [2]	.	.	G		.	.	.		.	.	.		.	.	.		.	.	.		.	.	.		.	.	G		.	.	.		.	.	.		.	.	C		.	.	.		.	.	.
	AzoTer [1]	.	.	G		.	.	.		.	.	.		.	.	.		.	.	.		.	.	.		.	.	G						.	.	.		.	.	C		.	.	.		.	.	.
	AzoTer [1]	.	.	G		.	.	.		.	.	.		.	.	.		.	.	.		.	.	.		.	.	G		.	.	.		.	.	.		.	.	C		.	.	.		.	.	.
	Indo [5]	.	.	G		.	.	.		.	.	.		.	.	.		.	.	.		.	.	.		.	.	G		.	.	.		.	.	.		.	.	C		.	.	.		.	.	.
	Indo [1]	.	.	G		.	.	.		.	.	.		.	.	.		.	.	.		.	.	.		.	.	G		.	.	.		.	.	.		.	.	C		.	.	.		.	.	.
	Indo [1]	.	.	G		.	.	.		.	.	.		.	.	.		.	.	.		.	.	.		.	.	G		.	.	.		.	.	.		.	.	C		.	.	.		.	.	.
	Indo [6]	.	.	G		.	.	.		.	.	.		.	.	.		.	.	.		.	.	.		.	.	G		.	.	.		.	.	.		.	.	C		.	.	.		.	.	.
	Thailand [2]	.	.	G		.	.	.		.	.	.		.	.	.		.	.	.		.	.	.		.	.	G		.	.	.		.	.	.		.	.	C		.	.	.		.	.	.
R. norvegicus	Reference	.	.	G		.	.	.		.	.	.		.	.	.		.	.	.		.	.	.		.	.	G		.	.	.		.	.	.		.	.	C		.	.	.		.	.	.
	EngCam [1]	.	.	G		.	.	.		A/Thr	.	.		.	.	.		.	.	.		.	.	.		.	.	G		.	.	.		.	.	.		.	.	C		.	G/Cys	.		.	.	.
	EngCam [1]	.	.	G		.	.	.		.	.	.		.	.	.		.	.	.		A/Asn	.	.		.	.	G		.	.	.		.	.	.		.	.	C		.	G/Cys	.		.	.	.
	EngCam [15]	.	.	G		.	.	.		.	.	.		.	.	.		.	.	.		.	.	.		.	.	G		.	.	.		.	.	.		.	.	C		.	G/Cys	.		.	.	.
	EngNor [1]	.	.	G		.	.	.		.	.	.		.	.	.		.	.	.		.	.	.		.	.	G		.	.	.		.	.	.		.	.	C		.	.	.		.	.	.
	EngNor [1]	.	.	G		.	.	.		.	.	.		.	.	.		.	.	.		.	.	.		.	.	G		.	.	.		.	.	.		.	.	C		.	.	.		.	.	.
	EngGlou [1]	.	.	G		.	.	.		.	.	.		.	.	.		.	.	.		.	.	.		.	.	G		.	.	.		.	.	.		.	.	C		.	.	.		.	.	.
	EngLin [2]	.	.	G		.	.	.		.	.	.		.	.	.		.	.	.		.	.	.		.	.	G		.	.	.		.	.	.		.	.	C		.	.	.		.	.	.
	EngShr [2]	.	.	G		.	.	.		.	.	.		.	.	.		.	.	.		.	.	.		.	.	G		.	.	.		.	.	.		.	.	C		.	.	.		.	.	.
	EngLan [2]	.	.	G		.	.	.		.	.	.		.	.	.		.	.	.		.	.	.		.	.	G		.	.	.		.	.	.		.	.	C		.	.	.		.	.	.
	EngNot [2]	.	.	G		.	.	.		.	.	.		.	C/Pro	.		.	.	.		.	.	.		.	.	G		.	.	.		.	.	.		.	.	C		.	.	.		.	.	.
	HunBek [1]	.	.	G		.	.	.		.	.	.		.	.	.		.	.	.		.	.	.		.	.	G		.	.	.		.	.	.		.	.	C		.	.	.		.	.	.
	HunBek [2]	.	.	G		.	.	.		.	.	.		.	.	.		.	.	.		.	.	.		.	.	G		.	.	.		.	.	.		.	.	C		.	.	.		.	.	.
	HunMag [9]	.	.	G		.	.	.		.	.	.		.	.	.		.	.	.		.	.	.		.	.	G		.	.	.		.	.	.		.	.	C		.	.	.		.	.	.
	AzoTer [12]	.	.	G		.	.	.		.	.	.		.	.	.		.	.	.		.	.	.		.	.	G		.	.	.		.	.	.		.	.	C		.	.	.		.	.	.
	KorSeo [6]	.	.	G		.	.	.		.	.	.		.	.	.		.	.	.		.	.	.		.	.	G		.	.	.		.	.	.		.	.	C		.	.	.		.	.	.
	KorSeo [1]	.	.	G		A/Thr	.	.		.	.	.		.	.	.		.	.	.		.	.	.		.	.	G		.	.	.		.	.	.		.	.	C		.	.	.		.	.	.
	KorSeo [1]	.	.	G		.	.	.		.	.	.		.	.	.		.	.	.		.	.	.		.	.	G		.	.	.		.	.	.		.	.	C		.	.	.		.	.	.
	Indo [3]	.	.	G		.	.	.		.	.	.		.	.	.		.	.	.		.	.	.		.	.	G		.	.	.		.	.	.		.	.	C		.	.	.		.	.	.
	Japan [6]	.	.	G		.	.	.		.	.	.		.	.	.		.	.	.		.	.	.		.	.	G		.	.	.		.	.	.		.	.	C		.	.	.		A/Lys	.	.
	USAChi [6]	.	.	G		.	.	.		.	.	.		.	.	.		.	C/Pro	.		.	.	.		.	.	G		.	.	.		.	.	.		.	.	C		.	.	.		.	.	.
	USAChi [8]	.	.	G		.	.	.		.	.	.		.	.	.		.	C/Pro	.		.	.	.		.	.	G		.	.	.		.	.	.		.	.	C		.	.	.		.	.	.
	USAChi [4]	.	.	G		.	.	.		.	.	.		.	.	.		.	.	.		.	.	.		.	.	G		.	.	.		.	.	.		.	.	C		.	.	.		.	.	.
	ArgBA [8]	.	.	G		.	.	.		.	.	.		.	.	.		.	.	.		.	.	.		.	.	G		.	.	.		.	.	.		.	.	C		.	.	.		.	.	.
M. musculus		.	.	G		.	.	.		.	.	.		.	.	.		.	.	.		.	.	.		.	.	G		.	.	.		.	.	.		.	.	C		.	.	.		.	.	.
ss#				107794658		107794659				107794660					107794661				107794662			107794663									107794664 (C/Pro)			107794665									107794666			107794667
all sites				P/S		P/NS				P/NS					P/NS				P/NS			P/NS						P/S						P/NS						P/S			P/NS			P/NS
minus R. rattus and 'roof rat-like' sites				D/S		P/NS				P/NS					P/NS				P/NS			P/NS						P/S												P/S			P/NS			P/NS
minus R. rattus and 'roof rat-like' sites and singleton sites				D/S											P/NS				P/NS									P/S												P/S			P/NS			P/NS
Figure 2 continued
R. rattus	aa position	82				90				94				98				103				107				112				120				128				137				139				141
	consensus	Ile				Leu				Leu				Arg				Ser				Ile				Val				Leu				Leu				Thr				Tyr				Ile
	nt position	244	245	246		268	269	270		280	281	282		292	293	294		307	308	309		319	320	321		334	335	336		358	359	360		382	383	384		409	410	411		415	416	417		421	422	423
	consensus	A	T	A		T	T	A		C	T	A		A	G	G		T	C	T		A	T	A		G	T	G		C	T	G		C	T	G		A	C	T		T	A	T		A	T	C
	H1	.	.	.		.	.	.		.	.	.		.	.	.		.	.	.		.	.	.		.	.	.		.	.	.		.	.	.		.	.	.		.	.	.		.	.	.
	H2	.	.	.		.	.	.		.	.	.		.	.	.		.	.	.		.	.	.		.	.	.		.	.	.		.	.	.		.	.	.		.	.	.		.	.	.
	H3	.	.	.		.	.	.		.	.	.		.	.	.		.	.	.		.	.	.		.	.	.		.	.	.		.	.	.		.	.	.		.	.	.		.	.	.
	H4	.	.	.		.	.	.		.	.	.		.	.	.		.	.	.		.	.	.		.	.	.		.	.	.		.	.	.		.	.	.		.	.	.		.	.	.
	H5	.	.	.		.	.	.		.	.	.		.	.	.		.	.	.		.	.	.		.	.	.		.	.	.		.	.	.		.	.	.		.	.	.		.	.	.
R. flavipectus		.	.	.		.	.	.		T	.	.		.	.	.		.	.	.		.	.	.		.	.	.						.	.	.		.	.	.		.	.	.		.	.	.
R. losea		.	.	.		.	.	.		T	.	.		.	.	A		.	.	.		.	.	.		.	.	.		.	.	.		.	.	.		.	.	.		.	.	.		.	.	.
R. rattus/ R. rattus like/ other Rattus	USASan [3]	.	.	.		.	.	.		.	.	.		.	.	.		.	.	.		.	.	.		.	.	.		.	.	.		.	.	.		.	.	.		.	.	.		.	.	.
	ArgBA [7]	.	.	.		.	.	.		.	.	.		.	.	.		.	.	.		.	.	.		.	.	.						.	.	.		.	.	.		.	.	.		.	.	.
	AzoTer [2]	.	.	.		.	.	.		.	.	.		.	.	.		.	.	.		.	.	.		T/Leu	.	.		.	.	.		.	.	.		.	.	.		.	.	.		.	.	.
	AzoTer [1]	.	.	.		.	.	.		.	.	.		.	.	.		.	.	.		.	.	.		.	.	.						.	.	.		.	.	.		.	.	.		.	.	.
	AzoTer [1]	.	.	.		.	.	.		T	.	.		.	.	.		.	.	.		.	.	.		.	.	.		.	.	.		.	.	.		.	.	.		.	.	.		.	.	.
	Indo [5]	.	.	.		.	.	.		T	.	.		.	.	.		.	.	.		.	.	.		.	.	.		.	.	.		.	.	.		.	.	.		.	.	.		.	.	.
	Indo [1]	.	.	.		.	.	.		T	.	.		.	.	.		.	.	C		.	.	.		.	.	.		.	.	.		.	.	.		.	.	.		.	.	.		.	.	.
	Indo [1]	.	.	.		.	.	.		T	.	.		.	.	.		.	.	C		.	.	.		.	.	.		.	.	.		.	.	.		.	.	.		.	.	.		G/Val	.	.
	Indo [6]	.	.	.		.	.	.		T	.	.		.	.	.		.	.	.		.	.	.		.	.	.		.	.	.		.	.	.		.	.	.		.	.	.		G/Val	.	.
	Thailand [2]	.	.	.		A/Ile	.	.		T	.	.		.	.	.		.	.	C		.	.	.		.	.	.		.	.	.		.	.	.		.	.	.		.	.	.		.	.	.
R. norvegicus	Reference	.	.	.		A/Ile	.	.		T	.	.		.	.	.		.	.	.		.	.	C		.	.	.		.	.	.		.	.	.		.	.	C		.	.	.		.	.	.
	EngCam [1]	.	.	T		A/Ile	.	.		T	.	.		.	.	.		.	.	.		.	.	C		.	.	.		.	.	.		.	.	.		.	.	C		.	.	.		.	.	.
	EngCam [1]	.	.	T		A/Ile	.	.		T	.	.		.	.	.		.	.	.		.	.	C		.	.	.		.	.	.		.	.	.		.	.	C		.	.	.		.	.	.
	EngCam [15]	.	.	T		A/Ile	.	.		T	.	.		.	.	.		.	.	.		.	.	C		.	.	.		.	.	.		.	.	.		.	.	C		.	.	.		.	.	.
	EngNor [1]	.	.	T		A/Ile	.	.		T	.	.		.	.	.		.	.	.		.	.	C		.	.	.		.	.	.		.	.	.		.	.	C		.	G/Cys	.		.	.	.
	EngNor [1]	.	.	.		A/Ile	.	.		T	.	.		.	.	.		.	.	.		.	.	C		.	.	.		.	.	.		.	.	.		.	.	C		.	G/Cys	.		.	.	.
	EngGlou [1]	.	.	.		A/Ile	.	.		T	.	.		.	.	.		.	.	.		.	.	C		.	.	.		.	.	.		.	.	.		.	.	C		.	G/Cys	.		.	.	.
	EngLin [2]	.	.	T		A/Ile	.	.		T	.	.		.	.	.		.	.	.		.	.	C		.	.	.		.	.	.		.	.	.		.	.	C		.	G/Cys	.		.	.	.
	EngShr [2]	.	.	.		A/Ile	.	.		T	.	.		.	.	.		.	.	.		.	.	C		.	.	.		.	.	.		.	.	.		.	.	C		.	C/Ser	.		.	.	.
	EngLan [2]	.	.	.		A/Ile	.	.		T	.	.		.	.	.		.	.	.		.	.	C		.	.	.		.	.	.		.	A/Gln	.		.	.	C		.	.	.		.	.	.
	EngNot [2]	.	.	.		A/Ile	.	.		T	.	.		.	.	.		.	.	.		.	.	C		.	.	.		.	.	.		.	.	.		.	.	C		.	.	.		.	.	.
	HunBek [1]	.	.	T		A/Ile	.	.		T	.	.		.	.	.		.	.	.		.	.	C		.	.	.		.	.	.		.	.	.		.	.	C		.	G/Cys	.		.	.	.
	HunBek [2]	.	.	T		A/Ile	.	.		T	.	.		.	.	.		.	.	.		.	.	C		.	.	.		.	.	.		.	.	.		.	.	C		.	.	.		.	.	.
	HunMag [9]	.	.	.		A/Ile	.	.		T	.	.		.	.	.		.	.	.		.	.	C		.	.	.		.	.	.		.	.	.		.	.	C		.	G/Cys	.		.	.	.
	AzoTer [12]	.	.	T		A/Ile	.	.		T	.	.		.	.	.		.	.	.		.	.	C		.	.	.		.	.	.		.	.	.		.	.	C		.	.	.		.	.	.
	KorSeo [6]	.	.	.		A/Ile	.	.		T	.	.		.	.	.		.	.	.		.	.	C		.	.	.		.	.	.		.	.	.		.	.	C		.	T/Phe	.		.	.	.
	KorSeo [1]	.	.	.		A/Ile	.	.		T	.	.		.	.	.		.	.	.		.	.	C		.	.	.		.	.	.		.	.	.		.	.	C		.	T/Phe	.		.	.	.
	KorSeo [1]	.	.	T		A/Ile	.	.		T	.	.		.	.	.		.	.	.		.	.	C		.	.	.		.	.	.		.	.	.		.	.	C		.	.	.		.	.	.
	Indo [3]	.	.	T		A/Ile	.	.		T	.	.		.	.	.		.	.	.		.	.	C		.	.	.		.	.	.		.	.	.		.	.	C		.	.	.		.	.	.
	Japan [6]	.	.	.		A/Ile	.	.		T	.	.		.	.	.		.	.	.		.	.	C		.	.	.		.	.	.		.	.	.		.	.	C		.	.	.		.	.	.
	USAChi [6]	.	.	.		A/Ile	.	.		T	.	.		.	.	.		.	.	.		.	.	C		.	.	.		.	.	.		.	.	.		.	.	C		.	.	.		.	.	.
	USAChi [8]	.	.	T		A/Ile	.	.		T	.	.		.	.	.		.	.	.		.	.	C		.	.	.		.	.	.		.	.	.		.	.	C		.	.	.		.	.	.
	USAChi [4]	.	.	T		A/Ile	.	.		T	.	.		.	.	.		.	.	.		.	.	C		.	.	.		.	.	.		.	.	.		.	.	C		.	.	.		.	.	.
	ArgBA [8]	.	.	T		A/Ile	.	.		T	.	.		.	.	.		.	.	.		.	.	C		.	.	.		.	.	.		.	.	.		.	.	C		.	.	.		.	.	.
M. musculus		.	.	.		.	.	.		T	.	.		.	.	.		.	.	.		G/Val	.	G		.	.	.		.	.	.		T	.	A		.	.	C		.	.	.		.	.	.
ss#				107794668		107794669				107794670										107794671				107794672		107794673					107794674 (A/Gln)				107794675					107794676			107794677-79			107794680
all sites				P/S		P/NS				P/S										P/S				P/S		P/NS									P/NS					P/S			P/NS			P/NS
minus R. rattus and 'roof rat-like' sites				P/S		D/NS				D/S														D/S											P/NS					D/S			P/NS
minus R. rattus and 'roof rat-like' sites and singleton sites				P/S		D/NS				D/S														D/S											P/NS					D/S			P/NS
Legend and explanatory remarks:
1) P/S polymorphis synonymous, P/NS polymorphic nonsynonymous, D/S divergent synonymous, D/NS divergent nonsynonymous. Note that polymrophisms in R. norvegicus and in R. rattus was tabulated.
2) Two positions merit explanations as to how these were counted. Aa position 68/nt position 204 is a SNP obtained from comparison of an entry in GenBank and the Ensembl sequence. We count it as a P/S site throughout, as we assume it is frequent (at least in lab strains) to be found readily. A second site (aa 139/nt 416) is in violation of the infinite sites model of mutation underlying most popu…
3) Frequencies of SNPs in R. norvegicus inferred based on samples carrying SNPs as provided in Ref. 7 (Rost S, Pelz Hj, Menzel S, MacNicoll AD, Leon V, Song KJ: Novel mutations in the VKORC1 gene of wild rats and mice- a response to 50 years of selection pressure by warfarin? BMC Genetics 2009, 10:4).
4) all sites - all sites are counted/considered during analysis of divergence and polymrophism
5) minus R. rattus and 'roof rat-like' sites - sites are eliminated from analysis of divergence and polymrophism that likely are caused by the presence of sequences of species (R. rattus or species we cannot determine but, based on phylogentic analyses in Figure X unlikley are R. norvegicus)
6) minus R. rattus and 'roof rat-like' sites and singleton sites - as above, but singleton sites were not counted during analysis of divergence and polymrophism either.
[truncated: 3 more columns]
