# Supplementary material for: Analysis of vkorc1 polymorphisms in Norway rats using the roof rat as outgroup
Source: BMC Genet. 2010 May 24;11:43. doi: 10.1186/1471-2156-11-43 (PMC2896334; doi:10.1186/1471-2156-11-43)
Supplement: Additional file 2 — Non-coding sequence data for the vkorc1 of the roof rat (new data) and published data on other rat species. [file 1471-2156-11-43-S2.XLS]

## Sheet: Sheet1
					Non Coding Region I															Inron I
	Genotype	nt position from first ATG	315	316	327	378	381		594	604	607	705	835	865	879	880	912	926	949	950	1030	1068	1128	1188	1241	1371	1380	1390	1393	1418	1435	1437	1441	1453	1454	1463
		Consensus	C	T	T	G	T		C	A	G	G	T	A	G	C	-	A	G	G	A	T	A	G	-	-	G	C	T	C	-	T	C	G	C	C
	Incomplete	Rral 8609 J	.	.	.	.	.		.	.	A/G	.	.	.	.	.	-	.	.	.	N	N	N	N	-	-	.	.	.	.	-	.	.	A/G	.	.
	H1	Rral 8610 J	.	T/G	.	.	.		.	.	.	.	.	.	.	.	-	.	.	.	.	N	N	N	-	-	.	.	.	.	-	.	.	.	.	.
	H4	Rral 8611 J	.	.	.	.	.		.	.	.	.	.	.	.	.	-	.	.	.	.	.	.	.	-	-	.	.	.	.	-	.	.	.	.	.
	H4, H5	Rrfr 8612 J	.	.	.	.	C/T		.	.	.	.	.	.	.	.	-	.	.	.	.	.	.	N	-	-	.	.	.	.	-	.	.	.	.	.
	H4	Rrfr 8612.2 J	.	.	.	.	.		.	.	.	.	.	.	.	.	-	.	.	.	.	.	.	N	-	-	.	.	.	.	-	.	.	.	.	.
	Incomplete	Rrfr 8613 J	.	T/G	.	.	.		.	.	A	.	.	A/G	.	.	-	.	.	.	N	N	N	N	-	-	.	.	.	.	-	.	.	A	.	A
	H5	Rrfr 8615 J	.	.	.	.	C		.	.	.	.	.	.	.	.	-	.	.	.	.	.	.	.	-	-	.	.	.	.	-	.	.	.	.	.
Rattus rattus	H1	Rral 8616 J	.	G	.	.	.		.	.	.	.	.	.	.	.	-	.	.	.	.	.	.	A/G	-	-	.	.	.	.	-	.	.	.	.	.
	Incomplete	Rrfr 8617 J	.	.	.	.	.		.	.	A/G	.	.	A/G	.	.	-	.	.	.	N	N	N	N	-	-	-	N	N	N	-	N	N	N	N	N
	Incomplete	Rral 8669 M/A	.	.	.	.	.		.	.	A/G	.	A/T	A/G	.	.	-	.	.	.	N	N	N	N	-	-	-	N	N	N	-	N	N	N	N	N
	H4, H5	Rrfr 8670 M/A	.	.	.	.	.		.	.	.	.	.	.	.	.	-	.	.	.	.	.	.	.	-	-	.	.	.	.	-	.	.	.	.	.
	H3, H5	Rrfr 8671 M/A	.	T/G	.	.	.		.	.	.	.	A/T	A/G	.	.	-	.	.	.	N	N	N	N	-	-	.	.	.	.	-	.	.	.	.	.
	H4	Rral 8672 M/A	.	.	.	.	.		.	.	.	.	.	.	.	.	-	.	.	.	.	.	.	.	-	-	.	.	.	.	-	.	.	.	.	.
	Incomplete	Rrfr 8673 M/A	.	.	.	.	.		.	.	A/G	.	A	.	.	.	-	.	.	.	N	N	N	N	-	-	.	.	.	.	-	.	.	A/G	.	N
	H4	Rral 8674 M/A	.	.	.	.	.		.	.	.	.	.	.	.	.	-	.	.	.	N	N	N	N	-	-	-	N	N	.	-	.	.	.	.	.
	Incomplete	Rral 8675 M/A	.	.	.	.	.		.	.	A/G	.	.	.	.	.	-	.	.	.	.	.	.	.	-	-	.	.	.	.	-	.	.	.	.	.
	Incomplete	Rral 8676 M/A	.	.	.	.	.		.	.	.	.	.	.	.	.	-	.	.	.	.	.	.	.	-	-	.	.	.	N	-	N	N	N	N	N
	Incomplete	Rral 8679 M/A	.	.	.	.	.		.	.	.	.	.	.	.	.	-	.	.	.	.	.	.	.	-	-	.	.	.	N	-	N	N	N	N	N
	H1, H2	Rral 8739 O	N	N	N	.	.		.	.	A/G	.	.	.	.	.	-	.	.	.	.	.	.	.	-	-	.	.	.	.	-	.	.	.	.	.
	H2, H5	Rrfr 8740 P	N	N	N	.	.		.	.	.	.	.	.	.	.	-	.	.	.	.	.	.	A	-	-	.	.	.	.	-	.	.	A/G	.	.
	H1, H5	Rral 8741 O	N	N	N	.	.		.	.	.	.	.	.	.	.	-	.	.	.	.	.	.	N	-	-	.	.	.	.	-	.	.	.	.	.
	H1, H5	Rral 8742 O	N	N	N	.	.		.	.	.	.	.	.	.	.	-	.	.	.	.	.	N	N	-	-	.	.	.	.	-	.	.	.	G	.
	Incomplete	Rrfr 8744 O	N	N	N	N	N		N	N	N	N	N	N	N	N	N	N	N	N	N	N	N	N	-	-	.	.	.	.	-	.	.	.	.	.
	H1	Rrfr 8745 O	N	N	N	.	.		.	.	A/G	.	.	.	.	.	-	.	.	.	.	.	.	N	-	-	.	.	.	.	-	.	.	.	.	.
	H4, H5	Rrfr 8746 O	N	N	N	.	.		.	.	.	.	.	.	.	.	-	.	.	.	.	.	.	N	-	-	.	.	.	.	-	.	.	.	.	.
	Incomplete	Rral 8802 A	N	N	N	N	N		N	N	N	N	N	N	N	N	N	N	N	N	N	N	N	A	-	-	.	.	.	.	-	.	.	.	.	.
Rattus flavipectus			G	G	A	.	.		.	.	A	.	A	G	.	.	-	.	.	.	.	.	T	.	-	-	A	.	.	.	-	C	.	.	.	.
Rattus norvegicus			N	N	N	C	.		T	C	.	T	A	G	T	T	G	G	-	-		G	T	.	IN*	IN*	.	G	C	A	T	.	T	.	.	.
																				Intron II																										No coding region II
	Genotype	nt position from first ATG	1632	1646	1663	1689	1730	1818	1835	1865	1868	1869	1878	1895	1900	1901	1902	1908	1919	1920	1923	1955	1960	1985	2017	2021	2022	2023	2024	2035	2078	2092	2121	2144	2158	2223	2252	2253	2297	2304	2367	2414	2430		2689	2761	2769	2840	2907
		Consensus	C	T	G	G	A	G	C	T	T	T	G	C	C	T	C	C	C	T	C	A	T	C	A/G	T	C	C/T	A/G	C/T	A/T	C/T	C	C	T	T	A	C	C	G	C	C	A		T	C	T	A	G
	Incomplete	Rral 8609 J	N	N	N	N	N	N	N	N	N	N	N	N	N	N	N	.	.	.	.	.	.	.	G	.	.	C	A	C	T	.	.	.	.	N	N	N	.	.	.	.	.		T	.	.	A/G	.
	H1	Rral 8610 J	.	.	.	.	.	.	.	.	.		.	.	.	.	.	.	.	.	.	.	.	N	N	N	N	N	N	N	N	N	N	N	N	N	N	N	N	N	.	.	.		.	.	.	.	.
	H4	Rral 8611 J	.	.	.	.	.	.	.	C/T	.		.	.	.	.	.	.	.	.	.	.	.	.	G	.	A/C	T	G	C	T	T	.	.	.	N	C	T	.	.	.	.	.		.	.	.	.	A
Rattus rattus	H4, H5	Rrfr 8612 J	C/T	.	.	A/G	.	.	.	.	.		.	.	.	.	.	.	.	.	.	.	.	.	G	.	.	T	G	C	N	N	N	N	N	N	N	N	.	.	.	.	.		.	.	.	.	.
	H4	Rrfr 8612.2 J	.	.	.	.	.	.	.	.	.		.	.	.	.	.	.	.	.	.	.	.	N	N	N	N	N	N	N	N	N	N	N	N	N	N	N	.	.	.	.	.		.	N	N	N	N
	Incomplete	Rrfr 8613 J	N	N	N	N	N	N	N	N	N	N	N	N	N	N	N	N	N	N	N	N	N	N	N	N	N	N	N	T	A	C	.	.	N	N	N	N	.	T	.	.	.		C/T	.	.	A/G	.
	H5	Rrfr 8615 J	T	.	.	.	.	.	.	.	.		.	.	.	.	.	.	.	.	.	.	.	C/T	G	.	.	T	G	C	N	N	N	N	N	N	N	N	.	.	.	.	.		.	.	.	.	.
	H1	Rral 8616 J	.	.	N	N	N	N	N	.	.		.	.	.	.	.	.	.	.	.	.	.	.	A	.	.	C	A	T	A	C	.	.	.	G	.	.	.	T	.	.	.		.	.	.	.	.
	Incomplete	Rrfr 8617 J	N	N	N	N	N	N	N	N	N	N	N	N	N	N	N	N	N	N	N	N	N	.	A	.	.	C	A	T	A	C	.	.	.	.	.	.	.	T	.	.	.		C/T	.	.	A/G	.
	Incomplete	Rral 8669 M/A	N	N	N	N	N	N	N	N	N	N	N	N	N	N	N	N	.	.	.	.	.	.	G	.	.	C	A	T	.	C	.	.	.	.	.	.	.	.	.	.	.		C/T	.	.	A/G	.
	H4, H5	Rrfr 8670 M/A	.	.	.	.	.	.	.	.	.		.	.	.		.	.	.	.	.	.	.	.	G	.	.	T	G	C	T	T	.	.	.	N	N	N	N	N	N	.	.		.	.	.	.	.
	H3, H4	Rrfr 8671 M/A	.	.	N	N	N	N	N	N	N	N	N	C/T	.	.	.	.	.	.	.	.	.	.	.	.	.	C	A	T	.	C	.	.	.	T/G	.	.	.	.	.	.	.		.	.	.	.	.
	H4	Rral 8672 M/A	.	.	.	.	.	.	.	.	.		.	C/T	.	.	.	.	.	.	.	.	.	N	N	N	N	N	N	N	N	N	N	N	N	N	N	N	N	N	.	.	.		.	.	.	.	.
	Incomplete	Rrfr 8673 M/A	N	N	N	N	N	N	N	N	N	N	N	N	N	N	N	N	N	N	N	N	N	N	N	N	N	N	N	N	.	.	.	.	.	.	.	.	.	T	.	.	.		C/T	.	.	A/G	.
	H4	Rral 8674 M/A	.	.	.	.	.	.	.	.	.		.	.	.	.	.	.	.	.	.	.	.	.	G	.	.	T	G	C	T	T	.	.	.	.	.	.	G	.	.	.	.		N	N	N	N	N
	Incomplete	Rral 8675 M/A	N	N	N	N	N	N	N	N	N	N	N	N	N	N	N	N	.	.	.	.	.	.	G	.	C/T	A/G	A	C/T	T	.	.	.	.	N	N	N	.	.	.	.	.		C/T	.	.	A/G	.
	Incomplete	Rral 8676 M/A	N	N	N	N	N	N	N	N	N	N	N	N	N	N	N	N	N	N	N	N	N	N	N	N	N	N	N	N	N	N	N	N	N	N	N	N	.	.	.	.	.		C/T	.	.	A/G	.
	Incomplete	Rral 8679 M/A	N	.	.	.	.	.	.	N	N	N	N	N	N	N	N	N	N	N	N	N	N	N	N	N	N	N	N	N	N	N	N	N	N	N	N	.	.	.	.	.	.		.	.	.	.	.
	H1, H2	Rral 8739 O	.	.	.	.	.	.	.	.	.	.	.	.	.	.	T	.	.	.	.	.	.	.	G	.	.	C	G	C	A	C	.	.	.	.	.	.	.	.	.	.	.		C	.	.	A/G	N
	H2, H5	Rrfr 8740 P	.	.	.	.	T	.	A	.	.	.	A/G	.	C/T	.	T	C/T	.	.	.	.	.	.	A	.	.	C	A	T	A	C	.	.	.	T/G	.	.	.	T	.	.	.		C	.	.	N	N
	H1, H5	Rral 8741 O	.	.	.	.	.	.	.	.	.	.	.	.	.	.	.	.	.	.	.	.	.	.	G	.	.	T	G	C	T	T	.	.	.	.	.	.	.	.	.	.	.		.	.	.	.	N
	H1, H5	Rral 8742 O	.	.	.	.	.	.	A/C	.	.	.	.	.	T	.	T	.	A/C	.	.	.	.	.	A	.	.	C	A	T	A	C	.	.	.	T/G	.	.	.	T	.	.	.		C	.	.	A/G	N
	Incomplete	Rrfr 8744 O	.	.	.	.	.	.	.	.	.	.	.	.	.	.	.	.	.	.	.	.	.	.	G	.	.	C	G	.	A	C	.	.	.	T/G	.	.	.	.	.	.	.		.	.	.	.	N
	H1	Rrfr 8745 O	.	.	.	.	.	.	.	.	.	.	.	.	.	.	.	.	.	.	.	.	.	.	.	.	.	C	.	.	.	-	.	.	.	T/G	.	.	.	.	.	.	.		.	.	.	.	N
	H4, H5	Rrfr 8746 O	.	.	.	.	.	.	.	.	.	.	.	.	.	.	.	.	.	.	.	.	.	.	.	.	.	C	.	.	.	C	.	.	.	T/G	.	.	.	.	.	.	.		.	.	.	.	N
	Incomplete	Rral 8802 A	.	.	.	.	.	.	.	.	.	.	.	.	.	.	.	.	.	.	.	.	.	.	A	.	.	C	A	T	A	C	.	.	.	G	.	.	.	T	.	.	.		.	.	.	.	N
Rattus flavipectus			.	.	.	.	.	C	.	.	.	.	.	.	-	-	-	.	.	C	T	.	.	.	A	.	.	C	A	T	A	C	.	T	.	.	.	.	.	T	.	.	.		C	.	-	N	N
Rattus norvegicus			.	C	A	.	.	C	.	.	-	-	.	.	.	.	.	.	T	.	.	G	C	.	G	A	.	-	G	T	A	C	A	.	C	.	.	.	.	T	G	T	G		C	A	.	G	N
N	unknown/ambiguous nucleotide likely due to nearby insertion/deletion polymorphism
-	insertion/deletion
